# Supplementary material for: Towards Computational Modeling of Ligand Binding to the ILPR G-Quadruplex
Source: Molecules. 2023 Apr 13;28(8):3447. doi: 10.3390/molecules28083447 (PMC10145587; doi:10.3390/molecules28083447)
Supplement: Supplementary file 1 [file molecules-28-03447-s001.zip]

Archive with 1 entries (1 files):
- molecules-2271806-supplementary.pdf
